# Supplementary material for: Alpha and Betacoronavirus Detection in Neotropical Bats from Northeast Brazil Suggests Wide Geographical Distribution and Persistence in Natural Populations
Source: Animals (Basel). 2025 Jan 24;15(3):332. doi: 10.3390/ani15030332 (PMC11816360; doi:10.3390/ani15030332)
Supplement: Supplementary file 1 [file animals-15-00332-s001.zip]

Archive with 5 entries (5 files):
- Figure 1_Supplementary_Supple_Mat_RdRp_aa_genera_ref_aln_plus_study_29012024.fasta.treefile.nexus
- Figure_2 Suppementary_Supple_Mat_RdRp_nucl_partial_RdRp_ref_Beta_plus_blastn_aln.fasta_.treefile.nexus
- Figure_3_Supplementary_Supple_Mat_ICTV_NCBI_subgenus_ref_seq_RdRp_Alpha_blastn_aln_.fasta.treefile.nexus
- Table1 Suplementary.xlsx
- Table2 Suplementary.xlsx
