# Supplementary material for: Alpha and Betacoronavirus Detection in Neotropical Bats from Northeast Brazil Suggests Wide Geographical Distribution and Persistence in Natural Populations
Source: Animals (Basel). 2025 Jan 24;15(3):332. doi: 10.3390/ani15030332 (PMC11816360; doi:10.3390/ani15030332)
Supplement: Supplementary file 1 [file animals-15-00332-s001.zip › Table1 Suplementary.xlsx]

## Sheet: Coronaviridae-species
Species	Strain	Subgenuses	Genus	Sub-Family	Access	Host
Microhyla letovirus 1	MLeV		Alphaletovirus	Letovirinae	GECV01031551	Frog
Bat coronavirus CDPHE15	BtCoV-CDPHE15 *		Alphacoronavirus	Orthocoronavirinae	NC022103	Bat
Bat coronavirus HKU10	BatCoV-HKU10		Alphacoronavirus	Orthocoronavirinae	NC018871	Bat
Rhinolophus ferrumequinum alphacoronavirus HuB-2013	BtRf-AlphaCoV-HuB2013		Alphacoronavirus	Orthocoronavirinae	NC028814	Bat
Lucheng Rn rat coronavirus	LRNV		Alphacoronavirus	Orthocoronavirinae	NC032730	Rodent
Mink coronavirus 1	MCoV-WD1127		Alphacoronavirus	Orthocoronavirinae	NC023760	Mink
Miniopterus bat coronavirus 1	BtCoV-1A		Alphacoronavirus	Orthocoronavirinae	NC010437	Bat
Miniopterus bat coronavirus HKU8	BtCoV-HKU8		Alphacoronavirus	Orthocoronavirinae	NC010438	Bat
Myotis ricketti alphacoronavirus Sax-2011	BtMr-AlphaCoV-SAX2011		Alphacoronavirus	Orthocoronavirinae	NC028811	Bat
Nyctalus velutinus alphacoronavirus SC-2013	BtNv-AlphaCoV-SC2013		Alphacoronavirus	Orthocoronavirinae	NC028833	Bat
Porcine epidemic diarrhea virus	PEDV		Alphacoronavirus	Orthocoronavirinae	NC003436	Pig
Scotophilus bat coronavirus 512	BtCoV-512		Alphacoronavirus	Orthocoronavirinae	NC009657	Bat
Rhinolophus bat coronavirus HKU2	BtCoV-HKU2		Alphacoronavirus	Orthocoronavirinae	NC009988	Bat
Human coronavirus NL63	HCoV-NL63		Alphacoronavirus	Orthocoronavirinae	NC005831	Human
Betacoronavirus 1	HCoV-OC43	Embecovirus	Betacoronavirus	Orthocoronavirinae	NC006213	Human
China Rattus coronavirus HKU24	HKU24-R05005I	Embecovirus	Betacoronavirus	Orthocoronavirinae	NC026011	Rodent
Human coronavirus HKU1	HCoV-HKU1	Embecovirus	Betacoronavirus	Orthocoronavirinae	NC006577	Human
Murine coronavirus	MHV-A59	Embecovirus	Betacoronavirus	Orthocoronavirinae	NC001846	Rodent
Myodes coronavirus 2JL14	RtMruf-CoV-2-JL14	Embecovirus	Betacoronavirus	Orthocoronavirinae	KY370046	Rodent
Bat Hp-betacoronavirus Zhejiang2013	Bt-CoV-Z2013*	Nobecovirus	Betacoronavirus	Orthocoronavirinae	NC025217	Bat
Hedgehog coronavirus 1	ECoV-2012*	Merbecovirus	Betacoronavirus	Orthocoronavirinae	NC039207	Hedgehog
Middle East respiratory syndrome-related coronavirus	MERS-CoV	Merbecovirus	Betacoronavirus	Orthocoronavirinae	NC019843	Human/Bat/Camels
Pipistrellus bat coronavirus HKU5	HKU5-1-LMH03f	Merbecovirus	Betacoronavirus	Orthocoronavirinae	NC009020	Bat
Tylonycteris bat coronavirus HKU4	HKU4-1-B04f	Merbecovirus	Betacoronavirus	Orthocoronavirinae	NC009019	Bat
Eidolon bat coronavirus C704	Ei-BatCoV-C704	Nobecovirus	Betacoronavirus	Orthocoronavirinae	MG693168	Bat
Rousettus bat coronavirus GCCDC1	GCCDC1	Nobecovirus	Betacoronavirus	Orthocoronavirinae	NC030886	Bat
Rousettus bat coronavirus HKU9	HKU9-1-BF_005I	Nobecovirus	Betacoronavirus	Orthocoronavirinae	NC009021	Bat
Severe acute respiratory syndrome-related coronavirus	SARS-CoV-BtKY72	Sarbecovirus	Betacoronavirus	Orthocoronavirinae	KY352407	Bat
Severe acute respiratory syndrome-related coronavirus	SARS-CoV-RaTG13	Sarbecovirus	Betacoronavirus	Orthocoronavirinae	MN996532	Rodent
Severe acute respiratory syndrome-related coronavirus	SARS-CoV-PC4-227	Sarbecovirus	Betacoronavirus	Orthocoronavirinae	AY613950	Asian Palm Civet
Severe acute respiratory syndrome-related coronavirus	SARS-CoV	Sarbecovirus	Betacoronavirus	Orthocoronavirinae	AY274119	Human
Severe acute respiratory syndrome-related coronavirus	PCoV_GX-P5E	Sarbecovirus	Betacoronavirus	Orthocoronavirinae	MT040336	Pangolin
Severe acute respiratory syndrome-related coronavirus	SARS-CoV2	Sarbecovirus	Betacoronavirus	Orthocoronavirinae	MN908947	Human/Bat/Pangolin
Wigeon coronavirus HKU20	HKU20-9243		Deltacoronavirus	Orthocoronavirinae	NC016995	Bird
Bulbul coronavirus HKU11	HKU11-934		Deltacoronavirus	Orthocoronavirinae	NC011547	Bird
Common moorhen coronavirus HKU21	HKU21-8295		Deltacoronavirus	Orthocoronavirinae	NC016996	Bird
Coronavirus HKU15	HKU15-155		Deltacoronavirus	Orthocoronavirinae	NC039208	Pig
Munia coronavirus HKU13	HKU13-3514		Deltacoronavirus	Orthocoronavirinae	FJ376622	Bird
White-eye coronavirus HKU16	HKU16-6847		Deltacoronavirus	Orthocoronavirinae	NC016991	Bird
Night heron coronavirus HKU19	HKU19-6918		Deltacoronavirus	Orthocoronavirinae	NC016994	Bird
Goose coronavirus CB17	CB17		Gamacoronavirus	Orthocoronavirinae	MK359255	Bird
Beluga whale coronavirus SW1	SW1		Gamacoronavirus	Orthocoronavirinae	EU111742	Whale
Avian coronavirus	AvCov-1*		Gamacoronavirus	Orthocoronavirinae	M95169	Bird
Avian coronavirus 9203	Ind-TN92-03		Gamacoronavirus	Orthocoronavirinae	KR902510	Bird
Duck coronavirus 2714	DKGD2714		Gamacoronavirus	Orthocoronavirinae	KM454473	Bird
Alphacoronavirus AMALF	AMA_L_F	Amalacovirus	Alphacoronavirus		MT663548	Bat
Bat coronavirus CDPHE15	bat/USA/CDPHE15/2006	Colacovirus	Alphacoronavirus		KF430219	Bat
Alphacoronavirus CHB25	CHB0025	Decacovirus	Alphacoronavirus		MN611525	Bat
Alphacoronavirus WA3607	WA3607	Decacovirus	Alphacoronavirus		MK472070	Bat
Bat coronavirus HKU10	183A	Decacovirus	Alphacoronavirus		JQ989270	Bat
Rhinolophus ferrumequinum alphacoronavirus HuB-2013	BtRf-HuB2013	Decacovirus	Alphacoronavirus		KJ473807	Bat
Human coronavirus 229E	229E	Duvinacovirus	Alphacoronavirus		AF304460	Human
Human coronavirus 229E	J0304	Duvinacovirus	Alphacoronavirus		JX503061	Human
Lucheng Rn rat coronavirus	Lucheng-19	Luchacovirus	Alphacoronavirus		KF294380	Rat
Mink coronavirus 1	WD1127	Minacovirus	Alphacoronavirus		HM245925	Mink
Miniopterus bat coronavirus 1	AFCD62	Minunacovirus	Alphacoronavirus		EU420138	Bat
Miniopterus bat coronavirus HKU8	AFCD77	Minunacovirus	Alphacoronavirus		EU420139	Bat
Myotis ricketti alphacoronavirus Sax-2011	BtMr-SAX2011	Myotacovirus	Alphacoronavirus		KJ473806	Bat
Alphacoronavirus HKU33	GZ151867	Nyctacovirus	Alphacoronavirus		MK720944	Bat
Alphacoronavirus WA2028	WA2028	Nyctacovirus	Alphacoronavirus		MK472068	Bat
Nyctalus velutinus alphacoronavirus SC-2013	BtNv-SC2013	Nyctacovirus	Alphacoronavirus		KJ473809	Bat
Pipistrellus kuhlii coronavirus 3398	P.kuhlii/Italy/3398/2015	Nyctacovirus	Alphacoronavirus		MH938449	Bat
Alphacoronavirus BT020	020_16	Pedacovirus	Alphacoronavirus		MG923574	Bat
Alphacoronavirus WA1087	WA1087	Pedacovirus	Alphacoronavirus		MK472067	Bat
Porcine epidemic diarrhea virus	CV777	Pedacovirus	Alphacoronavirus		AF353511	Swine
Scotophilus bat coronavirus 512	512/2005	Pedacovirus	Alphacoronavirus		DQ648858	Bat
Rhinolophus bat coronavirus HKU2	GD/430/2006	Rhinacovirus	Alphacoronavirus		EF203064	Bat
Human coronavirus NL63	Amsterdam I	Setracovirus	Alphacoronavirus		AY567487	Human
NL63-related bat coronavirus strain BtKYNL63-9b	BtKYNL63-9b	Setracovirus	Alphacoronavirus		KY073745	Bat
Sorex araneus coronavirus T14		Soracovirus	Alphacoronavirus		KY370053	Shrew
Suncus murinus coronavirus X74		Sunacovirus	Alphacoronavirus		KY967715	Shrew
Alphacoronavirus 1	PUR46-MAD	Tegacovirus	Alphacoronavirus		AJ271965	Swine

## Sheet: Ref genomes of Alpha subgenus 
Member species
Genus	Subgenus	Species	Virus name	Isolate	Accession	Available sequence	Abbrev.
Alphacoronavirus	Amalacovirus	Alphacoronavirus AMALF	bat alphacoronavirus isolate AMA_L_F	AMA_L_F	MT663548	Complete genome	BtCoV-AMA-L-F
Alphacoronavirus	Colacovirus	Bat coronavirus CDPHE15	bat coronavirus CDPHE15	bat/USA/CDPHE15/2006	KF430219	Complete genome	BtCoV CDPHE15
Alphacoronavirus	Decacovirus	Alphacoronavirus CHB25	Hipposideros pomona bat coronavirus CHB25	CHB0025	MN611525	Complete genome	HipPBCoV-CHB25
Alphacoronavirus	Decacovirus	Alphacoronavirus WA3607	alphacoronavirus sp. WA3607	WA3607	MK472070	Complete genome	ACoV-WA3607
Alphacoronavirus	Decacovirus	Bat coronavirus HKU10	Rousettus bat coronavirus HKU10	183A	JQ989270	Complete genome	BtCoV HKU10
Alphacoronavirus	Decacovirus	Rhinolophus ferrumequinum alphacoronavirus HuB-2013	BtRf-AlphaCoV/HuB2013	BtRf-HuB2013	KJ473807	Complete genome	BtRf-AlphaCoV
Alphacoronavirus	Duvinacovirus	Human coronavirus 229E	human coronavirus 229E	229E	AF304460	Complete genome	HCoV_229E
Alphacoronavirus	Duvinacovirus	Human coronavirus 229E	human coronavirus 229E	J0304	JX503061	Complete genome	HCoV_229E
Alphacoronavirus	Luchacovirus	Lucheng Rn rat coronavirus	Lucheng Rn rat coronavirus	Lucheng-19	KF294380	Complete genome	LRNV
Alphacoronavirus	Minacovirus	Mink coronavirus 1	mink coronavirus	WD1127	HM245925	Complete genome	MCoV
Alphacoronavirus	Minunacovirus	Miniopterus bat coronavirus 1	Miniopterus bat coronavirus 1	AFCD62	EU420138	Complete genome	Mi-BatCoV_1A
Alphacoronavirus	Minunacovirus	Miniopterus bat coronavirus HKU8	Miniopterus bat coronavirus HKU8	AFCD77	EU420139	Complete genome	Mi-BatCoV_HKU8
Alphacoronavirus	Myotacovirus	Myotis ricketti alphacoronavirus Sax-2011	BtMr-AlphaCoV/SAX2011	BtMr-SAX2011	KJ473806	Complete genome	BtMr-AlphaCoV
Alphacoronavirus	Nyctacovirus	Alphacoronavirus HKU33	Tylonycteris bat coronavirus HKU33	GZ151867	MK720944	Complete genome	TyBCoV-HKU33
Alphacoronavirus	Nyctacovirus	Alphacoronavirus WA2028	alphacoronavirus sp. WA2028	WA2028	MK472068	Complete genome	ACoV-WA2028
Alphacoronavirus	Nyctacovirus	Nyctalus velutinus alphacoronavirus SC-2013	BtNv-AlphaCoV/SC2013	BtNv-SC2013	KJ473809	Complete genome	BtNv-AlphaCoV
Alphacoronavirus	Nyctacovirus	Pipistrellus kuhlii coronavirus 3398	alphacoronavirus bat coronavirus	P.kuhlii/Italy/3398/2015	MH938449	Complete genome	PK-BatCoV
Alphacoronavirus	Pedacovirus	Alphacoronavirus BT020	bat alphacoronavirus BtCoV/020_16/M.dau/FIN/2016	020_16	MG923574	Coding-complete genome	BtCoV/020_16/M.dau/FIN/2016
Alphacoronavirus	Pedacovirus	Alphacoronavirus WA1087	alphacoronavirus sp. WA1087	WA1087	MK472067	Complete genome	ACoV-WA1087
Alphacoronavirus	Pedacovirus	Porcine epidemic diarrhea virus	porcine epidemic diarrhea virus	CV777	AF353511	Complete genome	PEDV
Alphacoronavirus	Pedacovirus	Scotophilus bat coronavirus 512	Scotophilus bat coronavirus 512	512/2005	DQ648858	Complete genome	Sc-BatCoV_512
Alphacoronavirus	Rhinacovirus	Rhinolophus bat coronavirus HKU2	Rhinolophus bat coronavirus HKU2	GD/430/2006	EF203064	Complete genome	Rh-BatCoV_HKU2
Alphacoronavirus	Setracovirus	Human coronavirus NL63	human coronavirus NL63	Amsterdam I	AY567487	Complete genome	HCoV_NL63
Alphacoronavirus	Setracovirus	NL63-related bat coronavirus strain BtKYNL63-9b	NL63-related bat coronavirus	BtKYNL63-9b	KY073745	Complete genome	BtKYNL63
Alphacoronavirus	Soracovirus	Sorex araneus coronavirus T14	common shrew coronavirus Tibet-2014		KY370053	Complete genome	Sa-CoV_T14
Alphacoronavirus	Sunacovirus	Suncus murinus coronavirus X74	Suncus murinus coronavirus Xingguo-74		KY967715	Coding-complete genome	Sm-CoV_X74
Alphacoronavirus	Tegacovirus	Alphacoronavirus 1	transmissible gastroenteritis virus	PUR46-MAD	AJ271965	Complete genome	TGEV
Source: https://ictv.global/report/chapter/coronaviridae/coronaviridae/alphacoronavirus
