# Supplementary material for: Alpha and Betacoronavirus Detection in Neotropical Bats from Northeast Brazil Suggests Wide Geographical Distribution and Persistence in Natural Populations
Source: Animals (Basel). 2025 Jan 24;15(3):332. doi: 10.3390/ani15030332 (PMC11816360; doi:10.3390/ani15030332)
Supplement: Supplementary file 1 [file animals-15-00332-s001.zip › Table2 Suplementary.xlsx]

## Sheet: Planilha1
Bat ID	Locality	Collection date	Family	Species	Sex	Age
MBO474	Eusebio	2021-03-09	Phyllostomidae	Phyllostomus hastatus	M	Adult
MBO475	Eusebio	2021-03-09	Phyllostomidae	Artibeus planirostris	F	Adult
MBO476	Eusebio	2021-03-09	Phyllostomidae	Artibeus planirostris	M	Adult
MBO477	Eusebio	2021-03-09	Phyllostomidae	Phyllostomus discolor	M	Adult
ES01	Eusebio	2021-03-09	Phyllostomidae	Carollia perspicillata	F	Adult
MBO478	Eusebio	2021-03-09	Phyllostomidae	Sturnira lilium	M	Adult
ES02	Eusebio	2021-03-09	Phyllostomidae	Artibeus planirostris	F	Adult
ES03	Eusebio	2021-03-09	Phyllostomidae	Artibeus planirostris	F	Adult
MBO479	Eusebio	2021-03-09	Phyllostomidae	Carollia perspicillata	F	Adult
ES04	Eusebio	2021-03-09	Phyllostomidae	Phyllostomus discolor	F	Adult
MBO480	Eusebio	2021-03-09	Phyllostomidae	Carollia perspicillata	M	Adult
ES05	Eusebio	2021-03-09	Phyllostomidae	Phyllostomus discolor	F	Adult
ES06	Eusebio	2021-03-09	Phyllostomidae	Artibeus planirostris	F	Adult
ES07	Eusebio	2021-03-09	Phyllostomidae	Phyllostomus discolor	F	Adult
MBO481	Eusebio	2021-03-09	Molossidae	Molossus molossus	M	Sub adult
MBO482	Eusebio	2021-03-09	Molossidae	Molossus molossus	F	Adult
ES08	Eusebio	2021-03-09	Phyllostomidae	Sturnira lilium	F	Adult
ES09	Eusebio	2021-03-09	Phyllostomidae	Artibeus planirostris	F	Adult
ES10	Eusebio	2021-03-09	Phyllostomidae	Sturnira tildae	F	Adult
ES11	Eusebio	2021-03-09	Phyllostomidae	Artibeus planirostris	M	Adult
MBO483	Eusebio	2021-03-09	Phyllostomidae	Artibeus lituratus	M	Adult
ES12	Eusebio	2021-03-09	Phyllostomidae	Phyllostomus discolor	F	Adult
ES13	Eusebio	2021-03-09	Phyllostomidae	Artibeus planirostris	M	Adult
ES14	Eusebio	2021-03-09	Phyllostomidae	Artibeus planirostris	M	Adult
MBO484	Eusebio	2021-03-09	Phyllostomidae	Artibeus cinereus	M	Adult
ES15	Eusebio	2021-03-09	Phyllostomidae	Artibeus planirostris	M	Adult
ES16	Eusebio	2021-03-09	Phyllostomidae	Sturnira lilium	M	Adult
ES17	Eusebio	2021-03-09	Phyllostomidae	Artibeus planirostris	F	Adult
ES18	Eusebio	2021-03-09	Phyllostomidae	Sturnira lilium	F	Adult
MBO485	Eusebio	2021-03-09	Phyllostomidae	Artibeus cinereus	F	Adult
ES19	Eusebio	2021-03-09	Phyllostomidae	Sturnira lilium	M	Adult
MBO486	Eusebio	2021-03-09	Phyllostomidae	Artibeus lituratus	F	Sub adult
ES20	Eusebio	2021-03-09	Phyllostomidae	Artibeus planirostris	M	Sub adult
ES21	Eusebio	2021-03-09	Phyllostomidae	Artibeus planirostris	F	Adult
ES22	Eusebio	2021-03-09	Phyllostomidae	Artibeus planirostris	F	Sub adult
MBO487	Eusebio	2021-03-09	Phyllostomidae	Carollia perspicillata	M	Adult
MBO488	Eusebio	2021-04-09	Vespertilionidae	Myotis lavali	M	Adult
ES23	Eusebio	2021-04-09	Phyllostomidae	Artibeus planirostris	F	Adult
ES24	Eusebio	2021-04-09	Phyllostomidae	Artibeus planirostris	F	Adult
ES25	Eusebio	2021-04-09	Phyllostomidae	Artibeus planirostris	M	Adult
ES26	Eusebio	2021-04-09	Phyllostomidae	Phyllostomus discolor	M	Adult
ES27	Eusebio	2021-04-09	Phyllostomidae	Artibeus planirostris	M	Adult
MBO489	Eusebio	2021-04-09	Phyllostomidae	Glossophaga soricina	M	Adult
ES28	Eusebio	2021-04-09	Phyllostomidae	Artibeus planirostris	M	Adult
MBO490	Eusebio	2021-05-09	Phyllostomidae	Glossophaga soricina	F	Sub adult
MBO491	Eusebio	2021-05-09	Vespertilionidae	Myotis lavali	F	Adult
MBO492	Eusebio	2021-05-09	Emballonuridae	Saccopteryx leptura	M	Adult
MBO493	Eusebio	2021-05-09	Vespertilionidae	Myotis lavali	F	Adult
ES29	Eusebio	2021-05-09	Phyllostomidae	Phyllostomus discolor	F	Adult
ES30	Eusebio	2021-05-09	Phyllostomidae	Artibeus planirostris	M	Adult
ES31	Eusebio	2021-05-09	Phyllostomidae	Artibeus planirostris	F	Adult
ES32	Eusebio	2021-05-09	Phyllostomidae	Artibeus planirostris	F	Adult
ES33	Eusebio	2021-05-09	Phyllostomidae	Sturnira lilium	M	Adult
ES34	Eusebio	2021-05-09	Phyllostomidae	Phyllostomus hastatus	F	Adult
ES35	Eusebio	2021-05-09	Phyllostomidae	Carollia perspicillata	M	Adult
MBO494	Eusebio	2021-05-09	Phyllostomidae	Platyrrhinus lineatus	M	Adult
ES36	Eusebio	2021-05-09	Phyllostomidae	Glossophaga soricina	M	Adult
ES37	Eusebio	2021-05-09	Phyllostomidae	Artibeus planirostris	M	Adult
ES38	Eusebio	2021-05-09	Phyllostomidae	Artibeus planirostris	F	Adult
ES39	Eusebio	2021-05-09	Phyllostomidae	Carollia perspicillata	M	Adult
ES40	Eusebio	2021-05-09	Phyllostomidae	Sturnira lilium	F	Adult
ES41	Eusebio	2021-05-09	Phyllostomidae	Artibeus planirostris	F	Sub adult
MBO495	Pacoti	2021-08-09	Phyllostomidae	Micronycteris minuta	M	Adult
MBO496	Pacoti	2021-08-09	Phyllostomidae	Glossophaga soricina	M	Adult
PC01	Pacoti	2021-08-09	Phyllostomidae	Glossophaga soricina	F	Adult
MBO497	Pacoti	2021-08-09	Phyllostomidae	Carollia perspicillata	M	Adult
PC02	Pacoti	2021-08-09	Phyllostomidae	Glossophaga soricina	M	Adult
PC03	Pacoti	2021-08-09	Phyllostomidae	Glossophaga soricina	M	Adult
PC04	Pacoti	2021-08-09	Phyllostomidae	Glossophaga soricina	F	Adult
MBO498	Pacoti	2021-08-09	Phyllostomidae	Phyllostomus discolor	F	Adult
PC05	Pacoti	2021-08-09	Phyllostomidae	Glossophaga soricina	F	Adult
PC06	Pacoti	2021-08-09	Phyllostomidae	Phyllostomus discolor	F	Adult
PC07	Pacoti	2021-08-09	Phyllostomidae	Glossophaga soricina	M	Adult
PC08	Pacoti	2021-08-09	Phyllostomidae	Glossophaga soricina	M	Adult
PC09	Pacoti	2021-08-09	Phyllostomidae	Phyllostomus discolor	F	Adult
PC10	Pacoti	2021-08-09	Phyllostomidae	Glossophaga soricina	F	Adult
MBO499	Pacoti	2021-08-09	Vespertilionidae	Myotis lavali	F	Adult
PC11	Pacoti	2021-08-09	Phyllostomidae	Glossophaga soricina	F	Adult
MBO500	Pacoti	2021-08-09	Phyllostomidae	Glossophaga soricina	F	Adult
PC12	Pacoti	2021-08-09	Phyllostomidae	Glossophaga soricina	F	Adult
PC13	Pacoti	2021-08-09	Phyllostomidae	Glossophaga soricina	F	Adult
PC14	Pacoti	2021-08-09	Phyllostomidae	Glossophaga soricina	F	Adult
PC15	Pacoti	2021-08-09	Phyllostomidae	Glossophaga soricina	F	Adult
MBO501	Pacoti	2021-08-09	Vespertilionidae	Myotis lavali	M	Adult
PC16	Pacoti	2021-08-09	Phyllostomidae	Glossophaga soricina	F	Adult
PC17	Pacoti	2021-08-09	Phyllostomidae	Glossophaga soricina	M	Adult
MBO502	Pacoti	2021-08-09	Phyllostomidae	Glossophaga soricina	F	Adult
MBO503	Pacoti	2021-09-09	Phyllostomidae	Glossophaga soricina	F	Immature
PC18	Pacoti	2021-09-09	Phyllostomidae	Carollia perspicillata	M	Adult
PC19 SO	Pacoti	2021-09-09	Phyllostomidae	Sturnira lilium	M	Adult
PC20	Pacoti	2021-09-09	Phyllostomidae	Carollia perspicillata	M	Adult
PC21	Pacoti	2021-09-09	Phyllostomidae	Carollia perspicillata	M	Adult
MBO504	Pacoti	2021-09-09	Phyllostomidae	Lonchorhina aurita	M	Adult
PC22	Pacoti	2021-09-09	Phyllostomidae	Carollia perspicillata	M	Adult
PC23	Pacoti	2021-09-09	Phyllostomidae	Carollia perspicillata	M	Adult
PC24	Pacoti	2021-09-09	Phyllostomidae	Phyllostomus discolor	M	Adult
MBO505	Pacoti	2021-09-09	Phyllostomidae	Artibeus cinereus	M	Adult
PC25	Pacoti	2021-09-09	Phyllostomidae	Sturnira lilium	M	Adult
PC26	Pacoti	2021-09-09	Phyllostomidae	Glossophaga soricina	M	Adult
PC27	Pacoti	2021-09-09	Phyllostomidae	Sturnira lilium	M	Adult
PC28	Pacoti	2021-09-09	Phyllostomidae	Sturnira lilium	F	Adult
MBO506	Pacoti	2021-09-09	Vespertilionidae	Eptesicus furinalis	F	Adult
PC29	Pacoti	2021-09-09	Phyllostomidae	Sturnira lilium	M	Adult
PC30	Pacoti	2021-09-09	Phyllostomidae	Carollia perspicillata	M	Adult
PC31	Pacoti	2021-09-09	Phyllostomidae	Artibeus cinereus	M	Adult
PC32	Pacoti	2021-09-09	Phyllostomidae	Sturnira lilium	M	Adult
PC33	Pacoti	2021-09-09	Phyllostomidae	Sturnira lilium	M	Adult
PC34	Pacoti	2021-09-09	Phyllostomidae	Glossophaga soricina	F	Adult
MBO507	Pacoti	2021-09-09	Phyllostomidae	Sturnira tildae	M	Adult
PC35	Pacoti	2021-09-09	Phyllostomidae	Sturnira tildae	M	Adult
PC36	Pacoti	2021-09-09	Phyllostomidae	Sturnira lilium	M	Adult
PC37	Pacoti	2021-09-09	Phyllostomidae	Glossophaga soricina	M	Adult
MBO508	Pacoti	2021-09-09	Phyllostomidae	Glossophaga soricina	M	Immature
MBO509	Pacoti	2021-10-09	Phyllostomidae	Lophostoma brasiliense	F	Adult
PC38	Pacoti	2021-10-09	Phyllostomidae	Glossophaga soricina	F	Adult
MBO510	Pacoti	2021-10-09	Phyllostomidae	Lonchophylla mordax	M	Adult
PC39	Pacoti	2021-10-09	Phyllostomidae	Glossophaga soricina	M	Sub adult
PC40	Pacoti	2021-10-09	Phyllostomidae	Carollia perspicillata	M	Adult
PC41	Pacoti	2021-10-09	Phyllostomidae	Carollia perspicillata	M	Adult
PC42	Pacoti	2021-10-09	Phyllostomidae	Glossophaga soricina	F	Adult
PC43	Pacoti	2021-10-09	Phyllostomidae	Glossophaga soricina	F	Adult
PC44	Pacoti	2021-10-09	Phyllostomidae	Carollia perspicillata	M	Adult
MBO511	Pacoti	2021-10-09	Phyllostomidae	Phyllostomus discolor	M	Adult
PC45	Pacoti	2021-10-09	Phyllostomidae	Carollia perspicillata	F	Adult
PC46	Pacoti	2021-10-09	Phyllostomidae	Carollia perspicillata	F	Adult
PC47	Pacoti	2021-10-09	Phyllostomidae	Glossophaga soricina	M	Adult
PC48	Pacoti	2021-10-09	Phyllostomidae	Glossophaga soricina	M	Sub adult
MBO512	Pacoti	2021-10-09	Phyllostomidae	Lonchorhina aurita	M	Adult
PC49	Pacoti	2021-10-09	Phyllostomidae	Glossophaga soricina	M	Adult
PC50	Pacoti	2021-10-09	Phyllostomidae	Glossophaga soricina	M	Adult
PC51	Pacoti	2021-10-09	Phyllostomidae	Carollia perspicillata	M	Adult
PC52	Pacoti	2021-10-09	Phyllostomidae	Glossophaga soricina	M	Adult
PC54	Pacoti	2021-10-09	Phyllostomidae	Carollia perspicillata	M	Adult
MBO513	Pacoti	2021-10-09	Vespertilionidae	Myotis lavali	F	Adult
PC55	Pacoti	2021-10-09	Phyllostomidae	Phyllostomus discolor	M	Adult
PC56	Pacoti	2021-10-09	Phyllostomidae	Sturnira lilium	F	Adult
PC57	Pacoti	2021-10-09	Phyllostomidae	Sturnira lilium	F	Adult
MBO514	Pacoti	2021-10-09	Phyllostomidae	Lonchorhina aurita	F	Adult
PC58	Pacoti	2021-10-09	Phyllostomidae	Sturnira lilium	F	Adult
PC59	Pacoti	2021-10-09	Phyllostomidae	Sturnira lilium	M	Adult
PC60	Pacoti	2021-10-09	Phyllostomidae	Carollia perspicillata	F	Adult
PC61	Pacoti	2021-10-09	Phyllostomidae	Glossophaga soricina	F	Adult
PC62	Pacoti	2021-10-09	Phyllostomidae	Glossophaga soricina	F	Sub adult
PC63	Pacoti	2021-10-09	Phyllostomidae	Carollia perspicillata	M	Sub adult
PC64	Pacoti	2021-10-09	Phyllostomidae	Glossophaga soricina	F	Adult
PC65	Pacoti	2021-10-09	Phyllostomidae	Glossophaga soricina	F	Adult
ACA100	Guaramiranga	2022-03-14	Phyllostomidae	Carollia perspicillata	M	Adult
ACA101	Guaramiranga	2022-03-14	Phyllostomidae	Carollia perspicillata	M	Adult
ACA102	Guaramiranga	2022-03-15	Phyllostomidae	Platyrrhinus lineatus	M	Adult
ACA103	Guaramiranga	2022-03-15	Phyllostomidae	Carollia perspicillata	M	Adult
ACA104	Guaramiranga	2022-03-15	Phyllostomidae	Sturnira lilium	M	Adult
ACA105	Guaramiranga	2022-03-15	Phyllostomidae	Sturnira lilium	M	Adult
ACA106	Guaramiranga	2022-03-15	Vespertilionidae	Myotis sp.	M	Adult
ACA107	Guaramiranga	2022-03-15	Phyllostomidae	Carollia perspicillata	M	Adult
ACA108	Guaramiranga	2022-03-15	Phyllostomidae	Carollia perspicillata	F	Immature
ACA43	Pacoti	2022-03-12	Phyllostomidae	Carollia perspicillata	M	Adult
ACA44	Pacoti	2022-03-12	Phyllostomidae	Glossophaga soricina	M	Adult
ACA45	Pacoti	2022-03-12	Phyllostomidae	Phyllostomus discolor	F	Adult
ACA46	Pacoti	2022-03-12	Phyllostomidae	Phyllostomus discolor	M	Adult
ACA47	Pacoti	2022-03-12	Phyllostomidae	Artibeus planirostris	M	Adult
ACA48	Pacoti	2022-03-12	Phyllostomidae	Phyllostomus discolor	M	Adult
ACA49	Pacoti	2022-03-12	Phyllostomidae	Phyllostomus discolor	F	Adult
ACA50	Pacoti	2022-03-12	Phyllostomidae	Carollia perspicillata	M	Adult
ACA51	Pacoti	2022-03-12	Phyllostomidae	Phyllostomus discolor	M	Adult
ACA52	Pacoti	2022-03-12	Phyllostomidae	Artibeus planirostris	M	Sub adult
ACA53	Pacoti	2022-03-12	Phyllostomidae	Carollia perspicillata	M	Adult
ACA54	Pacoti	2022-03-12	Phyllostomidae	Carollia perspicillata	M	Adult
ACA55	Pacoti	2022-03-12	Phyllostomidae	Carollia perspicillata	F	Immature
ACA56	Pacoti	2022-03-12	Phyllostomidae	Glossophaga soricina	M	Adult
ACA57	Pacoti	2022-03-12	Phyllostomidae	Carollia perspicillata	M	Adult
ACA61	Pacoti	2022-03-13	Phyllostomidae	Artibeus planirostris	M	Adult
ACA62	Pacoti	2022-03-13	Phyllostomidae	Carollia perspicillata	M	Adult
ACA63	Pacoti	2022-03-13	Phyllostomidae	Phyllostomus discolor	F	Adult
ACA64	Pacoti	2022-03-13	Phyllostomidae	Sturnira lilium	M	Adult
ACA65	Pacoti	2022-03-13	Phyllostomidae	Artibeus planirostris	M	Immature
ACA66	Pacoti	2022-03-13	Phyllostomidae	Carollia perspicillata	F	Immature
ACA67	Pacoti	2022-03-13	Phyllostomidae	Platyrrhinus recifinus	M	Adult
ACA69	Pacoti	2022-03-13	Phyllostomidae	Artibeus cinereus	F	Immature
ACA74	Guaramiranga	2022-03-14	Phyllostomidae	Sturnira lilium	M	Adult
ACA75	Guaramiranga	2022-03-14	Phyllostomidae	Phyllostomus discolor	M	Adult
ACA76	Guaramiranga	2022-03-14	Phyllostomidae	Artibeus cinereus	M	Immature
ACA77	Guaramiranga	2022-03-14	Noctilionidae	Noctilio leporinus	M	Adult
ACA78	Guaramiranga	2022-03-14	Phyllostomidae	Sturnira lilium	F	Adult
ACA79	Guaramiranga	2022-03-14	Vespertilionidae	Myotis sp.	M	Adult
ACA80	Guaramiranga	2022-03-14	Phyllostomidae	Platyrrhinus lineatus	F	Adult
ACA81	Guaramiranga	2022-03-14	Phyllostomidae	Phyllostomus discolor	F	Adult
ACA82	Guaramiranga	2022-03-14	Phyllostomidae	Artibeus cinereus	F	Adult
ACA83	Guaramiranga	2022-03-14	Noctilionidae	Noctilio leporinus	M	Adult
ACA84	Guaramiranga	2022-03-14	Phyllostomidae	Carollia perspicillata	F	Immature
ACA85	Guaramiranga	2022-03-14	Phyllostomidae	Phyllostomus discolor	F	Adult
ACA86	Guaramiranga	2022-03-14	Phyllostomidae	Phyllostomus discolor	M	Adult
ACA87	Guaramiranga	2022-03-14	Noctilionidae	Noctilio leporinus	M	Adult
ACA88	Guaramiranga	2022-03-14	Phyllostomidae	Carollia perspicillata	M	Sub adult
ACA89	Guaramiranga	2022-03-14	Phyllostomidae	Artibeus cinereus	M	Adult
ACA90	Guaramiranga	2022-03-14	Noctilionidae	Noctilio leporinus	F	Adult
ACA91	Guaramiranga	2022-03-14	Phyllostomidae	Carollia perspicillata	M	Adult
ACA92	Guaramiranga	2022-03-14	Phyllostomidae	Artibeus cinereus	M	Adult
ACA93	Guaramiranga	2022-03-14	Phyllostomidae	Phyllostomus discolor	M	Adult
ACA94	Guaramiranga	2022-03-14	Phyllostomidae	Phyllostomus discolor	F	Adult
ACA95	Guaramiranga	2022-03-14	Phyllostomidae	Carollia perspicillata	F	Adult
ACA96	Guaramiranga	2022-03-14	Phyllostomidae	Platyrrhinus lineatus	F	Adult
ACA97	Guaramiranga	2022-03-14	Phyllostomidae	Artibeus cinereus	M	Immature
ACA98	Guaramiranga	2022-03-14	Phyllostomidae	Phyllostomus discolor	F	Adult
ACA99	Guaramiranga	2022-03-14	Phyllostomidae	Carollia perspicillata	M	Adult
NAC10	Guaramiranga	2022-03-16	Phyllostomidae	Platyrrhinus recifinus	M	Sub adult
NAC11	Guaramiranga	2022-03-16	Phyllostomidae	Carollia perspicillata	M	Adult
NAC12	Guaramiranga	2022-03-16	Phyllostomidae	Platyrrhinus lineatus	M	Adult
NAC13	Guaramiranga	2022-03-16	Phyllostomidae	Carollia perspicillata	F	Adult
NAC14	Guaramiranga	2022-03-16	Phyllostomidae	Carollia perspicillata	F	Immature
NAC15	Guaramiranga	2022-03-16	Phyllostomidae	Artibeus cinereus	F	Sub adult
NAC16	Guaramiranga	2022-03-16	Phyllostomidae	Carollia perspicillata	M	Adult
NAC27	Guaramiranga	2022-03-17	Phyllostomidae	Carollia perspicillata	M	Adult
NAC28	Guaramiranga	2022-03-17	Phyllostomidae	Carollia perspicillata	F	Sub adult
NAC29	Guaramiranga	2022-03-17	Phyllostomidae	Carollia perspicillata	M	Sub adult
NAC30	Guaramiranga	2022-03-17	Phyllostomidae	Carollia perspicillata	M	Adult
NAC31	Guaramiranga	2022-03-17	Phyllostomidae	Carollia perspicillata	F	Adult
NAC32	Guaramiranga	2022-03-17	Phyllostomidae	Carollia perspicillata	M	Adult
NAC33	Guaramiranga	2022-03-17	Phyllostomidae	Carollia perspicillata	F	Sub adult
NAC34	Guaramiranga	2022-03-17	Phyllostomidae	Carollia perspicillata	F	Sub adult
NAC35	Guaramiranga	2022-03-17	Phyllostomidae	Carollia perspicillata	M	Sub adult
NAC36	Guaramiranga	2022-03-17	Phyllostomidae	Carollia perspicillata	M	Sub adult
NAC37	Guaramiranga	2022-03-17	Phyllostomidae	Platyrrhinus recifinus	F	Adult
NAC38	Guaramiranga	2022-03-17	Phyllostomidae	Carollia perspicillata	F	Adult
NAC39	Pacoti	2022-03-18	Phyllostomidae	Artibeus planirostris	M	Immature
NAC40	Pacoti	2022-03-18	Phyllostomidae	Sturnira lilium	M	Adult
NAC41	Pacoti	2022-03-18	Phyllostomidae	Sturnira lilium	M	Adult
NAC42	Pacoti	2022-03-18	Phyllostomidae	Artibeus cinereus	F	Immature
NAC43	Pacoti	2022-03-18	Vespertilionidae	Myotis sp.	M	Adult
NAC44	Pacoti	2022-03-18	Molossidae	Molossus molossus	F	Adult
NAC45	Pacoti	2022-03-18	Phyllostomidae	Platyrrhinus lineatus	M	Sub adult
NAC46	Pacoti	2022-03-18	Phyllostomidae	Platyrrhinus lineatus	M	Adult
NAC47	Pacoti	2022-03-18	Phyllostomidae	Sturnira lilium	M	Sub adult
NAC48	Pacoti	2022-03-18	Phyllostomidae	Artibeus cinereus	F	Adult
NAC49	Pacoti	2022-03-18	Phyllostomidae	Artibeus cinereus	M	Adult
NAC50	Pacoti	2022-03-18	Phyllostomidae	Artibeus cinereus	F	Adult
NAC51	Pacoti	2022-03-18	Phyllostomidae	Glossophaga soricina	M	Adult
NAC52	Pacoti	2022-03-18	Phyllostomidae	Glossophaga soricina	M	Adult
NAC53	Pacoti	2022-03-18	Phyllostomidae	Glossophaga soricina	M	Adult
NAC54	Pacoti	2022-03-18	Emballonuridae	Saccopteryx leptura	F	Sub adult
NAC55	Pacoti	2022-03-19	Phyllostomidae	Sturnira lilium	F	Adult
NAC56	Pacoti	2022-03-19	Phyllostomidae	Artibeus planirostris	M	Adult
NAC57	Pacoti	2022-03-19	Phyllostomidae	Glossophaga soricina	F	Immature
NAC58	Pacoti	2022-03-19	Phyllostomidae	Artibeus obscurus	F	Adult
NAC59	Pacoti	2022-03-19	Phyllostomidae	Artibeus planirostris	M	Sub adult
NAC60	Pacoti	2022-03-19	Phyllostomidae	Lonchorhina aurita	F	Adult
NAC61	Pacoti	2022-03-19	Phyllostomidae	Platyrrhinus recifinus	F	Adult
NAC62	Pacoti	2022-03-19	Phyllostomidae	Artibeus planirostris	M	Adult
NAC63	Pacoti	2022-03-19	Phyllostomidae	Artibeus planirostris	F	Adult
NAC64	Pacoti	2022-03-19	Phyllostomidae	Platyrrhinus recifinus	M	Adult
NAC65	Pacoti	2022-03-19	Phyllostomidae	Artibeus planirostris	M	Adult
NAC66	Pacoti	2022-03-19	Phyllostomidae	Glossophaga soricina	F	Adult
NAC67	Pacoti	2022-03-19	Phyllostomidae	Sturnira lilium	F	Adult
NAC68	Pacoti	2022-03-19	Phyllostomidae	Platyrrhinus recifinus	M	Adult
NAC69	Pacoti	2022-03-19	Phyllostomidae	Artibeus planirostris	F	Adult
NAC70	Pacoti	2022-03-19	Vespertilionidae	Eptesicus furinalis	M	Adult
NAC71	Pacoti	2022-03-19	Phyllostomidae	Artibeus fimbriatus	M	Adult
NAC72	Pacoti	2022-03-19	Phyllostomidae	Artibeus planirostris	M	Adult
NAC73	Pacoti	2022-03-19	Phyllostomidae	Sturnira lilium	M	Adult
PC108	Pacoti	2022-03-13	Phyllostomidae	Platyrrhinus recifinus	F	Adult
PC109	Pacoti	2022-03-13	Phyllostomidae	Phyllostomus discolor	F	Adult
PC110	Pacoti	2022-03-13	Phyllostomidae	Carollia perspicillata	M	Adult
PC111	Pacoti	2022-03-13	Phyllostomidae	Phyllostomus discolor	M	Adult
PC112	Pacoti	2022-03-13	Phyllostomidae	Glossophaga soricina	M	Adult
PC113	Pacoti	2022-03-13	Phyllostomidae	Artibeus sp.	F	Immature
PC114	Pacoti	2022-03-13	Phyllostomidae	Phyllostomus discolor	M	Adult
PC115	Pacoti	2022-03-13	Phyllostomidae	Artibeus sp.	M	Adult
PC116	Guaramiranga	2022-03-14	Phyllostomidae	Artibeus cinereus	F	Adult
PC117	Guaramiranga	2022-03-14	Phyllostomidae	Sturnira lilium	F	Adult
PC118	Guaramiranga	2022-03-14	Phyllostomidae	Phyllostomus discolor	F	Adult
PC119	Guaramiranga	2022-03-14	Phyllostomidae	Carollia perspicillata	F	Adult
PC120	Guaramiranga	2022-03-14	Phyllostomidae	Phyllostomus sp.	M	Adult
PC121	Guaramiranga	2022-03-14	Phyllostomidae	Phyllostomus sp.	F	?
PC122	Guaramiranga	2022-03-15	Phyllostomidae	Phyllostomus discolor	M	Adult
PC123	Guaramiranga	2022-03-16	Phyllostomidae	Artibeus sp.	F	Adult
PC124	Guaramiranga	2022-03-16	Phyllostomidae	Carollia perspicillata	F	Adult
PC125	Guaramiranga	2022-03-16	Phyllostomidae	Carollia perspicillata	F	Adult
PC127	Guaramiranga	2022-03-16	Phyllostomidae	Phyllostomus discolor	F	Immature
PC142	Pacoti	2022-03-19	Phyllostomidae	Sturnira lilium	F	Adult
PC143	Pacoti	2022-03-19	Phyllostomidae	Carollia perspicillata	M	Adult
PC144	Pacoti	2022-03-19	Phyllostomidae	Carollia perspicillata	F	Immature
PC145	Pacoti	2022-03-19	Phyllostomidae	Carollia perspicillata	M	Immature
PC146	Pacoti	2022-03-19	Phyllostomidae	Carollia perspicillata	F	Adult
PC147	Pacoti	2022-03-19	Phyllostomidae	Carollia perspicillata	M	Immature
PC148	Pacoti	2022-03-19	Phyllostomidae	Carollia perspicillata	M	Adult
PC149	Pacoti	2022-03-19	Phyllostomidae	Phyllostomus discolor	M	Adult
PC150	Pacoti	2022-03-19	Phyllostomidae	Carollia perspicillata	F	Adult
PC151	Pacoti	2022-03-19	Phyllostomidae	Carollia perspicillata	F	Adult
PC152	Pacoti	2022-03-19	Phyllostomidae	Carollia perspicillata	F	Adult
PC153	Pacoti	2022-03-19	Phyllostomidae	Carollia perspicillata	M	Immature
PC154	Pacoti	2022-03-19	Phyllostomidae	Carollia perspicillata	M	Adult
PC155	Pacoti	2022-03-19	Phyllostomidae	Phyllostomus sp.	F	Adult
PC156	Pacoti	2022-03-19	Phyllostomidae	Glossophaga soricina	F	Sub adult
PC157	Pacoti	2022-03-19	Phyllostomidae	Carollia perspicillata	F	Adult
PC158	Pacoti	2022-03-19	Phyllostomidae	Carollia perspicillata	F	Sub adult
PC66	Pacoti	2022-03-12	Phyllostomidae	Carollia perspicillata	F	Adult
PC67	Pacoti	2022-03-12	Phyllostomidae	Carollia perspicillata	M	Adult
PC68	Pacoti	2022-03-12	Phyllostomidae	Carollia perspicillata	F	Adult
PC69	Pacoti	2022-03-12	Phyllostomidae	Carollia perspicillata	M	Adult
